# Supplementary material for: Rapid G4 Ligand Screening Through Spectral Changes Using HT-SRCD with Minimal Material
Source: Molecules. 2025 Aug 8;30(16):3322. doi: 10.3390/molecules30163322 (PMC12388515; doi:10.3390/molecules30163322)
Supplement: Supplementary file 1 [file molecules-30-03322-s001.zip]

Archive with 1 entries (1 files):
- molecules-3760440-supplementary.pdf
